# Supplementary material for: Quantitative Trait Locus Mapping for Verticillium wilt Resistance in an Upland Cotton Recombinant Inbred Line Using SNP-Based High Density Genetic Map
Source: Front Plant Sci. 2017 Apr 5;8:382. doi: 10.3389/fpls.2017.00382 (PMC5380748; doi:10.3389/fpls.2017.00382)
Supplement: Supplementary file 1 [file Table1.XLSX]

## Sheet: Feuil1
Supplementari Table 1: Details of markers and total distance of the linkage map used in the study
No.Chromosome	Total of SSR.Markers	Total of SNP Markers	Total of Markers	Genetic Distance (cM)	Average Distance (cM)	Max Gap	No.Gap more than 5cM
Chr1	5	107	112	125.42	1.13	8.27	5
Chr2	4	54	58	74.52	1.31	4.34	0
Chr3	7	100	107	98.42	0.93	4.46	0
Chr4	6	60	66	87.29	1.34	7.48	1
Chr5	5	119	124	102.49	0.83	5.56	1
Chr6	3	43	46	52.85	1.17	4.54	0
Chr7	2	97	99	123.93	1.27	10.32	3
Chr8	0	21	21	125.75	6.29	28.17	6
Chr9	3	91	94	104.60	1.13	7.92	7
Chr10	0	68	68	95.37	1.42	6.93	4
Chr11	2	28	30	121.62	4.19	11.44	10
Chr12	2	89	91	106.61	1.19	5.51	3
Chr13	5	151	156	162.05	1.05	5.18	1
Chr14	6	305	311	169.93	0.55	5.96	1
Chr15	4	27	31	95.96	3.20	10.16	6
Chr16	3	175	178	194.96	1.10	13.59	5
Chr17	1	60	61	96.45	1.61	13.37	3
Chr18	1	96	97	126.18	1.31	13.89	4
Chr19	1	56	57	100.59	1.80	9.71	6
Chr20	1	62	63	92.47	1.49	10.75	5
Chr21	2	89	91	103.81	1.15	4.79	0
Chr22	2	64	66	98.40	1.51	9.89	3
Chr23	0	131	131	114.01	0.88	8.30	2
Chr24	1	46	47	89.03	1.94	5.46	1
Chr25	8	121	129	93.43	0.73	3.93	0
Chr26	3	56	59	109.62	1.89	7.68	3
Total	77	2316	2393	2865.73	1.20	28.17	80
