# Supplementary material for: Quantitative Trait Locus Mapping for Verticillium wilt Resistance in an Upland Cotton Recombinant Inbred Line Using SNP-Based High Density Genetic Map
Source: Front Plant Sci. 2017 Apr 5;8:382. doi: 10.3389/fpls.2017.00382 (PMC5380748; doi:10.3389/fpls.2017.00382)
Supplement: Supplementary file 2 [file Table2.XLSX]

## Sheet: Feuil1
Supplementary Table 2: QTLs of Verticillium wilt DI detected across different stages of growth in greenhouse and field experiments.
QTLs	Stage of growth	ENV	Chr	Position (cM)	Nearest Marker	Marker Interval	LOD	Additive effect	PV%
qDI-C1-1	Mature	AY2009	C01	68.71	i24446Gh	TMB1931-i35065Gh	2.0282	-7.5875	4.4194
	15DAI	GrH	C01	71.51	i37131Gh	TMB1931-i27896Gh	2	-2.1497	4.4518
qDI-C1-2	Mature	AY2013	C01	47.41	i24224Gh	i00978Gh-i25838Gh	2.02386	-5.0449	4.309
qDI-C2-1	flowering	AYF2015	c02	3.51	NAU2265	i45515Gh-NAU2277	2.00868	-2.9073	4.5303
qDI-C2-2	Mature	AY2013	c02	44.91	i15393Gh	i46528Gh-i43708Gh	1.83297	4.772	4.1951
qDI-C3-1	Mature	AY2009	c03	5.01	MUSS162	NAU1070-i29724Gh	2.33406	-8.4655	5.4112
qDI-C3-2	Mature	AY2009	c03	27.31	i42939Gh	MUCS407-i15520Gh	2.78959	10.5003	7.6918
qDI-C3-3	Mature	AY2014	c03	36.81	MUSS59	i05494Gh-i47334Gh	2.25813	8.5037	5.0086
qDI-C3-4	Mature	AY2009	c03	45.71	i31860Gh	i25871Gh-i43163Gh	2.71367	-8.5102	5.6324
qDI-C3-5	Mature	AY2013	c03	62.41	i40086Gh	i42987Gh-i35710Gh	3.62039	-4.631	7.6989
qDI-C3-6	Mature	AY2014	c03	75.51	i00715Gh	i31031Gh-i32187Gh	2.18221	4.9694	5.0605
qDI-C4-1	Mature	AYM2015	c04	67.91	i53383Gb	DPL0667-BNL2572	2.01518	6.2863	4.5315
qDI-C5-1	30DAI	GrH	c05	19.41	i51323Gb	i34179Gh-i51002Gb	2.13898	4.4325	4.74
qDI-C5-2	Mature	AY2009	c05	34.01	i35064Gh	i00595Gh-i20721Gh	2.50759	-5.2218	5.9196
	Mature	AY2013	c05	39.71	i20721Gh	i48326Gh-i16671Gh	1.86768	-2.7103	6.5221
qDI-C5-3	Mature	AY2014	c05	49.71	i50503Gb	i00186Gh-i26104Gh	2.2039	6.364	4.6546
qDI-C5-4	Mature	AY2014	c05	55.01	i32176Gh	i09767Gh-i44054Gh	2.08677	5.8294	4.4166
qDI-C5-5	Mature	AYM2015	c05	63.01	i21053Gh	i43462Gh-i23770Gh	2.18004	2.8035	4.7286
qDI-C5-6	Mature	AYM2015	c05	72.81	i41116Gh	i00670Gh-i22338Gh	2.59002	2.7285	5.5888
qDI-C5-7	Mature	AY2009	c05	83.11	NAU2121	i00669Gh-i17698G	2.08026	-4.8302	4.8804
qDI-C6-1	flowering	AYF15	c06	2.91	i36372Gh	i47873Gh-i23623Gh	1.8243	2.9939	3.9636
qDI-C6-2	flowering	AYF15	c06	17.01	i14214Gh	i14211Gh-i17234Gh	1.87419	-3.1525	4.2942
qDI-C6-3	Mature	AYM2015	c06	36.91	i20932Gh	i23385Gh-i17327Gh	1.92625	9.2243	4.7848
qDI-C7-1	Mature	AYM2015	c07	50.91	i39710Gh	i36228Gh-i28659Gh	2.41215	-8.5194	5.279
qDI-C8-1	Mature	AY2013	C08	90.71	i32380Gh	i34756Gh-i18808Gh	1.78525	-3.0824	3.9
qDI-C9-1	flowering	AYF2015	c09	16.91	i32142Gh	i34941Gh-i45213Gh	1.98265	3.8137	7.0555
qDI-C10-1	15DAI	GrH	C10	7.31	i11528Gh	i22579Gh-i32110Gh	2.18024	2.2958	4.8
qDI-C10-2	15DAI	GrH	C10	94.21	i29168Gh	i17645Gh-i62448Gt	1.89359	-2.1093	4.1
qDI-C12-1	Mature	AY2013	C12	1.41	i24584Gh	i21931Gh-i27874Gh	1.85466	3.8739	4.1922
qDI-C12-2	Mature	AY2014	C12	15.31	i07844Gh	i45732Gh-i49103Gh	2.55965	-10.8948	5.6418
qDI-C12-3	Mature	AY2014	C12	22.71	i38744Gh	i37823Gh-i24202Gh	4.02169	-13.4065	8.8165
qDI-C12-4	Mature	AY2014	C12	33.31	i16285Gh	i01090Gh-i37077Gh	2.75488	9.6872	5.7824
qDI-C14-1	15DAI	GrH	C14	49.21	i44631Gh	i23106Gh-i23628Gh	1.9544	2.4715	4.27
qDI-C14-2	15DAI	GrH	C14	68.61	i28884Gh	i22394Gh-i30607Gh	1.91531	2.3639	4.2
qDI-C15-1	15DAI	GrH	C15	3.11	i02333Gh	i02393Gh-i02418Gh	2.05206	-0.36595	4.3
	Mature	AY2009	C15	0.01	i02393Gh	i02393Gh-i02320Gh	2.44724	-0.63497	5.47
qDI-C15-4	15DAI	GrH	C15	61.01	i42159Gh	i02866Gh-i02910Gh	3.63774	-0.38784	8.8
qDI-C15-5	Mature	AY2009	C15	74.41	NAU2343	i02759Gh-i03050Gh	1.99957	0.56708	4.42
qDI-C15-2	15DAI	GrH	C15	23.91	i47184Gh	i18385Gh-i41820Gh	1.99349	0.35378	4.7
qDI-C15-3	Mature	AY2009	C15	46.71	NAU3337	MUSS045 -i02757Gh	1.80772	0.63335	3.9465
qDI-C15-6	Mature	AYM2015	C15	84.31	i03050Gh	NAU2343-i03050Gh	1.91004	0.6588	4.6845
qDI-C16-1	Mature	AY2009	C16	78.41	i54704Gb	i37717Gh-i50348Gb	2.24946	4.2055	4.9363
qDI-C17-1	Mature	AY2009	C17	0.01	NAU3419b	NAU3419b-i03090Gh	3.17787	7.1562	6.7728
qDI-C17-2	Mature	AY2009	C17	14.71	i03104Gh	i14800Gh-i14804Gh	2.54447	-7.5398	6.4354
qDI-C17-3	15DAI	GrH	C17	19.81	i52200Gb	i03104Gh-i28038Gh	2.076	3.1914	4.4
qDI-C17-4	Mature	AY13	C17	20.81	i49503Gh	i14804Gh-i32350Gh	3.03254	-7.4307	6.5398
qDI-C17-5	flowering	AY2014	C17	89.81	i03626Gh	i18586Gh-i18583Gh	2.29935	3.3004	5.1338
qDI-C18-1	Mature	AY2014	C18	31.91	i20700Gh	i20372Gh-i45991Gh	2.11497	-7.3297	4.5223
	flowering	AYF15	C18	28.01	i20373Gh	i41786Gh-i13695Gh	2.95228	-3.3775	6.967
qDI-C18-2	flowering	AYF15	C18	59.31	i29356Gh	i36933Gh-i20288Gh	4.73753	3.9301	9.9539
qDI-C18-3	Mature	AY2014	C18	119.11	i12948Gh	i20236Gh-i12948Gh	2.99349	10.5069	12.1707
qDI-C19-1	Mature	AY2014	C19	81.31	i34988Gh	i47122Gh-i16922Gh	2.21475	10.3172	4.9473
qDI-C19-2	Mature	AY2014	C19	93.51	i41598Gh	i46928Gh-i10506Gh	2.05423	-9.5775	5.1507
qDI-C20-1	15DAI	GrH	C20	15.31	i22997Gh	i12353Gh-i12304Gh	1.9	2.4013	4.34
	Mature	AY2013	C20	25.21	i12304Gh	i12306Gh-i00501Gh	2	4.5	6.7
qDI-C20-2	Mature	AY2013	C20	56.51	DPL0135	i12090Gh-i17444Gh	2.5	-4.2	5.4
qDI-C21-1	Mature	AY2013	C21	28.41	i06953Gh	i37987Gh-i15953Gh	3.91323	-5.7482	8.5406
qDI-C21-2	Mature	AY2013	C21	37.71	i24354Gh	i33707Gh-i00449Gh	2.36226	-3.9941	5.3366
qDI-C22-1	30DAI	GrH	C22	37.01	i12810Gh	i20215Gh-i17838Gh	2.79262	-4.6394	6.5
qDI-C22-2	30DAI	GrH	C22	55.11	i30443Gh	i23482Gh-i12653Gh	3.32465	6.5232	7
qDI-C22-3	Mature	AY2014	C22	59.81	i17784Gh	i12657Gh-i39605Gh	1.86117	8.2858	4.0165
	flowering	AYF15	C22	61.01	i12638Gh	i52667Gb-i39605Gh	1.69631	2.3187	3.7009
	30DAI	GrH	C22	63.21	i39605Gh	i52667Gb-i12588Gh	4.13681	5.8655	8.6
qDI-C23-1	Mature	AYM2015	C23	99.31	i15830Gh	i06499Gh-i15832Gh	2.23861	7.0048	5.0899
qDI-C24-1	Mature	AY2009	C24	42.41	i04062Gh	i04363Gh-i32953Gh	1.86117	-6.3398	4.2551
	Mature	AY13	C24	39.11	i04364Gh	i46990Gh-i26254Gh	2.16052	-6.0488	4.7336
	flowering	AYF15	C24	44.41	i42436Gh	i04363Gh-i18616Gh	2.24729	-3.0983	4.737
qDI-C25-1	15DAI	GrH	C25	81.71	i54356Gb	i60363Gb-i33995Gh	1.79153	2.4941	3.7
qDI-C26-1	Mature	AY2009	C26	33.51	i25123Gh	i08609Gh-i47214Gh	1.85033	6.1659	3.8908
qDI-C26-2	Mature	AY2009	C26	74.51	i27808Gh	i24042Gh-i07941Gh	3.88503	-7.0819	8.5525
qDI-C26-3	Mature	AY2009	C26	79.81	i07940Gh	i07945Gh-i07862Gh	3.34056	-7.2567	9.01
qDI-C26-4	Mature	AYM2015	C26	61.01	i44041Gh	i36978Gh-i07947Gh	3.84165	11.9043	8.6089
