# Supplementary material for: Quantitative Trait Locus Mapping for Verticillium wilt Resistance in an Upland Cotton Recombinant Inbred Line Using SNP-Based High Density Genetic Map
Source: Front Plant Sci. 2017 Apr 5;8:382. doi: 10.3389/fpls.2017.00382 (PMC5380748; doi:10.3389/fpls.2017.00382)
Supplement: Supplementary file 3 [file Table3.XLSX]

## Sheet: Feuil1
Supplementary Table 3: QTLs of Verticillium wilt DInc detected across different stages of growth in greenhouse and field experiments
QTLs	Stage of growth	ENV	Chr	Position (cM)	Nearest Marker	Marker Interval	LOD	Additive effect	PV%
qDInc-C1-1	Mature	AY2009	C01	43.31	i25127Gh	i23690Gh-i25127Gh	4.5	14.463	13.4
	Mature	AY2014	C01	43.31	i25127Gh	i23690Gh-i25127Gh	4.6	14.3335	13.3
qDInc-C1-2	Mature	AYM2015	C01	44.81	i38132Gh	i35470Gh-i40498Gh	5.9	18.8079	18.5
qDInc-C1-3	Mature	AYM2015	C01	50.61	i45035Gh	i24994Gh-i33073Gh	8.1	22.5755	21.3
qDInc-C1-4	Mature	AY2009	C01	54.41	i29752Gh	i47522Gh-i22108Gh	3.2	-0.713741	6
	Mature	AY2014	C01	54.41	i25838Gh	i45035Gh-i22108Gh	3.2	-0.731358	6.1
qDInc-C1-5	Mature	AY2009	C01	69.31	MUSS422	TMB1931-i39578Gh	3.1	7.45833	5.9
	Mature	AYM2015	C01	72.21	i39578Gh	MUSS422-i34716Gh	2.6	5.68819	5.4
qDInc-C1-6	Mature	AY2009	C01	90.81	i40130Gh	i36683Gh-i37328Gh	2.6	6.61196	5.1
	Mature	AY2014	C01	90.81	i40130Gh	i36683Gh-i37328Gh	2.4	6.49408	4.7
	Flowering	AYF2015	C01	96.01	i37328Gh	i00594Gh-i34358Gh	3	5.8733	5.6
	Mature	AY2013	C01	96.01	i37328Gh	i45926Gh-i34358Gh	3.4	6.57982	7
qDInc-C1-7	Mature	AY2009	C01	103.11	i30750Gh	i34358Gh-i21627Gh	2.6	-0.633067	5.4
	Mature	AY2014	C01	103.11	i30750Gh	i34358Gh-i21627Gh	2.5	-0.626972	5.1
qDInc-C2-1	30DAI	GrH	C02	18.91	i03209Gh	MUSS107-i58146Gb	3.3	-1.158	7.2
qDInc-C2-2	30DAI	GrH	C02	26.51	i31121Gh	i46740Gh-i48020Gh	4.1	-1.308	9
qDInc-C2-3	Mature	AY2013	C02	33.51	i44014Gh	i45488Gh-i47606Gh	2.8	0.963	6
	Mature	AY2013	C02	33.51	i44014Gh	i45488Gh-i47606Gh	2.8	0.963	6
qDInc-C2-4	30DAI	GrH	C02	35.51	i38959Gh	i28802Gh-i33283Gh	3.1	-1.069	6.8
	Mature	AY2009	C02	34.51	i03269Gh	i28802Gh-i33283Gh	5.8	-13.014	11.4
	Mature	AY2014	C02	34.51	i03269Gh	i28802Gh-i33737Gh	5.6	-12.014	10.4
	Mature	AYM2015	C02	34.51	i03269Gh	i28802Gh-i47606Gh	5.2	-12.766	9.8
	Flowering	AYF2015	C02	34.51	i03269Gh	i28802Gh-i33737Gh	4.9	-12.321	9.3
qDInc-C2-5	Mature	AY2013	C02	43.21	i23925Gh	i46528Gh-i43010Gh	2	0.765	4.4
qDInc-C2-6	Mature	AY2009	C02	53.91	i04938Gh	i23705Gh-i04910Gh	2.3	5.927	4.6
	Mature	AY2014	C02	53.91	i04938Gh	i23705Gh-i04910Gh	3.3	7.019	6.4
	Mature	AYM2015	C02	53.91	i04938Gh	i23705Gh-i04910Gh	3	6.63	5.8
	Flowering	AYF2015	C02	53.91	i04938Gh	i23705Gh-i04910Gh	3.2	7.086	6.2
qDInc-C2-7	30DAI	GrH	C02	66.81	i15284Gh	i04880Gh-i00471Gh	2	0.605	4.1
qDInc-C3-1	Mature	AYM2015	C03	28.11	i42939Gh	i49233Gh-i39617Gh	1.03583	2.87077	2.39
	Flowering	AYF2015	C03	28.11	i42939Gh	i27582Gh-i15520Gh	2.94462	7.05501	6.59
qDInc-C3-2	Mature	AY2013	C03	55.91	i27389Gh	i25795Gh-i25736Gh	3.1987	-0.06	6.9
qDInc-C3-3	Mature	AY2013	C03	75.51	i00715Gh	i38618Gh-i32187Gh	2.73616	0.58856	6.16
qDInc-C4-1	15DAI	GrH	C04	43.41	i21346Gh	i41359Gh-i29272Gh	2.3	0.79	5.9
qDInc-C4-2	Mature	AY2013	C04	63.01	DPL0085	i27757Gh-i53383Gb	2	0.55153	4.1
qDInc-C6-1	Mature	AY2009	C06	32.41	i36502Gh	BNL1064-i17327Gh	2.5	-6.40041	5.6
	Mature	AY2014	C06	32.41	i36502Gh	BNL1440-i17327Gh	2.5	-6.46341	5.5
	Mature	AYM2015	C06	32.41	i36502Gh	NAU1054a-i17327Gh	2.5	-6.73577	5.7
	Flowering	AYF2015	C06	32.41	i36502Gh	BNL1440-i17327Gh	2.9	-7.38464	6.5
qDInc-C6-2	Mature	AY2009	C06	44.21	i25621Gh	i25316Gh-i41095Gh	2.6	6.42804	6
	Mature	AY2014	C06	42.81	i33647Gh	i17327Gh-i41095Gh	3.1	7.51487	6.9
	Mature	AYM2015	C06	44.21	i25621Gh	i39487Gh-i41095Gh	2.5	6.3181	5.6
	Flowering	AYF2015	C06	44.21	i25621Gh	BNL1440-i17327Gh	2.7	6.72764	6
qDInc-C7-1	30DAI	GrH	C07	40.91	i36228Gh	i24033Gh-i35166Gh	2.2	1.05	4.8
qDInc-C9-1	Mature	AY2013	C09	54.41	i36407Gh	i06154Gh-NAU2253	2.2	0.69581	4.5
qDInc-C10-1	15DAI	GrH	C10	7.3	i11528Gh	i22579Gh-i32110Gh	2.42997	0.63979	5.2
qDInc-C10-2	Mature	AY2009	C10	25.1	i00425Gh	i32110Gh-i00380Gh	3.53312	7.05675	4.3
	Mature	AY2014	C10	25.1	i00425Gh	i32110Gh-i00380Gh	5.038	8.9229	6.3
	Mature	AYM2015	C10	25.1	i00425Gh	i32110Gh-i00380Gh	6.14984	10.5133	9
	Flowering	AYF2015	C10	25.1	i00425Gh	i32110Gh-i00380Gh	4.38219	8.53794	5.5
qDInc-C10-3	Mature	AY2014	C10	37.7	i25153Gh	i43465Gh-i44312Gh	3.26167	-8.38532	5.2
	Mature	AYM2015	C10	37.7	i25153Gh	i43465Gh-i30970Gh	2.33008	-6.20092	4.8
	Flowering	AYF2015	C10	37.7	i25153Gh	i43465Gh-i44312Gh	2.90554	-8.10057	4.7
qDInc-C10-4	Mature	AY2013	C10	47.9	i41203Gh	i35346Gh-i49272Gh	2.85125	0.67052	6.2
qDInc-C10-5	Mature	AY2009	C10	50.3	i27166Gh	i49272Gh-i46214Gh	1.37894	3.14325	2.3
	Mature	AY2014	C10	50.3	i27166Gh	i49272Gh-i46214Gh	2	3.60357	2.9
	Mature	AYM2015	C10	50.3	i27166Gh	i49272Gh-i46214Gh	2.57112	4.69462	5
	Flowering	AYF2015	C10	50.3	i27166Gh	i49272Gh-i46214Gh	2	3.55698	2.7
qDInc-C10-6	15DAI	GrH	C10	83.8	i17646Gh	i46125Gh-i17645Gh	2.36048	-0.68291	5.1
qDInc-C11-1	30DAI	GrH	C11	39.91	i50525Gb	i45937Gh-i07223Gh	2.6	-0.8797	5.9
qDInc-C14-1	15DAI	GrH	C14	50.61	i38481Gh	i21572Gh-i35068Gh	3.14	1.09628	7
qDInc-C15-1	Mature	AY2009	C15	53.91	i02866Gh	MUSS045-i42159Gh	3.3	5.83155	6.9
	Mature	AY2014	C15	53.91	i02866Gh	MUSS045-i42159Gh	3.2	5.82283	6.7
	Mature	AYM2015	C15	53.91	i02866Gh	i22772Gh-i42159Gh	3.2	5.88039	6.8
	Flowering	AYF2015	C15	53.91	i02866Gh	MUSS045-i42159Gh	3.4	6.11948	7
qDInc-C15-2	15DAI	GrH	C15	56.71	i02866Gh	i02759Gh-i42159Gh	1.9	-0.7199	5.2
qDInc-C15-3	15DAI	GrH	C15	62.01	i42159Gh	i02866Gh-NAU2343	2.2	-0.67074	5.2
qDInc-C16-1	Mature	AY2009	C16	133.11	i33420Gh	i26919Gh-i01773Gh	2.1	3.7146	3.7
	Mature	AY2014	C16	132.61	i29345Gh	i26919Gh-i01773Gh	2	3.73735	3.6
	Mature	AYM2015	C16	133.11	i33420Gh	i26919Gh-i01773Gh	2	3.73063	3.6
	Flowering	AYF2015	C16	133.11	i33420Gh	i26919Gh-i01773Gh	2	3.8252	3.6
qDInc-C17-1	Mature	AY2009	C17	0.01	NAU3419b	NAU3419b-i51597Gb	1.6	3.76746	3.6
	Mature	AY2014	C17	0.01	NAU3419b	NAU3419b-i51597Gb	1.5	3.80182	3.5
	Mature	AYM2015	C17	0.01	NAU3419b	NAU3419b-i51597Gb	2	4.08922	4.1
	Flowering	AYF2015	C17	0.01	NAU3419b	NAU3419b-i51597Gb	3.4	7.50818	7.5
qDInc-C17-2	30DAI	GrH	C17	3.91	i51597Gb	NAU3419b-i03091Gh	3.8	0.99877	8.8
	Flowering	AYF2015	C17	5.91	i03090Gh	i51597Gb-i03104Gh	2.4	5.40489	5.4
	Mature	AY2014	C17	6.21	i03090Gh	i51597Gb-i14800Gh	1.7	3.90401	3.8
qDInc-C17-3	30DAI	GrH	C17	9.31	i14800Gh	i03090Gh-i14804Gh	3	0.92957	6.8
	Mature	AY2009	C17	9.31	i14800Gh	i03090Gh-i14804Gh	1.6	3.81382	3.6
	Mature	AYM2015	C17	9.31	i14800Gh	i03090Gh-i14804Gh	1.7	4.05254	4
qDInc-C17-4	Mature	AY2009	C17	22.91	i32350Gh	i49503Gh-i25863Gh	2	-3.79867	3.4
	Mature	AY2014	C17	22.91	i32350Gh	i49503Gh-i25863Gh	2.6	-4.4144	4.5
	Mature	AYM2015	C17	22.91	i32350Gh	i49503Gh-i25863Gh	2.3	-4.14375	4
qDInc-C17-5	30DAI	GrH	C17	31.01	i22224Gh	i28038Gh-i41162Gh	2.8	-1.13971	5.9
qDInc-C17-6	seedling	30DAI	C17	36.61	i26941Gh	i26805Gh-i38247Gh	2	-0.802341	4.4
qDInc-C20-1	Mature	AY2013	C20	30.21	i00501Gh	i12304Gh-i12249Gh	3.6	0.74781	11.3
qDInc-C20-2	Mature	AY2013	C20	42.31	i41493Gh	i12232Gh-i32770Gh	2	0.51916	4.3
qDInc-C21-1	Mature	AY2009	C21	26.41	i06951Gh	i33389Gh-i06953Gh	1.9	4.55456	4.3
	Mature	AY2014	C21	26.41	i06951Gh	i42676Gh-i06953Gh	2.1	4.84609	4.7
	Mature	AYM2015	C21	26.41	i06951Gh	i33389Gh-i06953Gh	1.8	4.55205	4.1
	Flowering	AYF2015	C21	26.31	i06951Gh	i33389Gh-i06953Gh	1.8	5.80199	4
qDInc-C21-2	Flowering	AYF2015	C21	27.41	i06953Gh	i06951Gh-i15945Gh	3.3	-0.79663	8
	15DAI	GrH	C21	28.51	i06953Gh	i06951Gh-i15945Gh	1.8	-0.77616	4
qDInc-C21-3	Mature	AY2009	C21	31.91	i15953Gh	i15945Gh-i33707Gh	2.2	5.64714	5.3
	Mature	AY2014	C21	31.91	i15953Gh	i41270Gh-i33707Gh	2.3	5.85009	5.4
	Mature	AYM2015	C21	31.91	i15953Gh	i15945Gh-i33707Gh	2.1	5.57749	5
	Flowering	AYF2015	C21	31.91	i15953Gh	i41270Gh-i15953Gh	1.6	5.1724	3.8
qDInc-C21-4	Mature	AY2009	C21	37.71	i24354Gh	i41998Gh-i07021Gh	1.9	-5.42569	4.3
	Mature	AY2014	C21	37.71	i24354Gh	i41998Gh-i07021Gh	2	-5.6428	4.5
	Mature	AYM2015	C21	37.71	i24354Gh	i41998Gh-i07021Gh	2	-5.57346	4.4
qDInc-C21-5	Flowering	AYF2015	C21	46.51	i19302Gh	i51733Gb-i07242Gh	2.1	-5.1364	4.8
qDInc-C22-1	15DAI	GrH	C22	38.71	i12810Gh	i12810Gh-i17838Gh	2.6	-1.65532	6.4
	30DAI	GrH	C22	42.61	i12810Gh	i12810Gh-i17838Gh	2.8	-1.16804	5.8
qDInc-C22-2	15DAI	GrH	C22	55.11	i30443Gh	i44365Gh-i12653Gh	2.9	1.33925	6.2
qDInc-C22-3	15DAI	GrH	C22	61.01	i12638Gh	i20172Gh- i12588Gh	1.7	0.88174	3.8
	30DAI	GrH	C22	63.21	i12638Gh	i20172Gh- i12588Gh	2.6	1.0241	5.5
qDInc-C23-1	Mature	AY2013	C23	46.51	i34857Gh	i05936Gh-i33493Gh	2.05646	-0.47082	4.4
qDInc-C23-2	Mature	AY2013	C23	57.01	i19202Gh	i44783Gh-i06067Gh	5.7785	-0.83131	11.8
qDInc-C23-3	Mature	AY2009	C23	76.61	i30317Gh	i50013Gb-i15787Gh	1.38111	2.68352	3
	Mature	AY2014	C23	76.61	i30317Gh	i50013Gb-i15787Gh	1.39414	2.77618	3
	Mature	AYM2015	C23	76.61	i30317Gh	i50013Gb-i15787Gh	1.4506	2.8019	3.1
	Mature	AY2013	C23	77.61	i06315Gh	i06251Gh-i06352Gh	2.87079	0.54653	5.7
qDInc-C23-4	Mature	AY2013	C23	68.61	i06227Gh	i15725Gh-i06234Gh	3.27687	0.58935	6.5
qDInc-C23-5	Mature	AY2009	C23	86.51	i06454Gh	i40526Gh-i06458Gh	1.97611	4.35751	4.3
	Mature	AY2014	C23	86.51	i06454Gh	i25467Gh-i06456Gh	1.83279	4.29382	4
	Mature	AYM2015	C23	86.51	i06454Gh	i25467Gh-i06456Gh	1.70033	4.09919	3.7
	Flowering	AYF2015	C23	86.51	i06454Gh	i25467Gh-i06512Gh	2.33442	5.04603	5.1
qDInc-C24-1	Mature	AY2013	C24	39.11	i04364Gh	i41205Gh-i26254Gh	2.5	-0.72777	5.5
qDInc-C25-1	Mature	AY2013	C25	86.71	i33995Gh	i33995Gh-i00974Gh	2	0.9	4.5
