# Supplementary material for: Quantitative Trait Locus Mapping for Verticillium wilt Resistance in an Upland Cotton Recombinant Inbred Line Using SNP-Based High Density Genetic Map
Source: Front Plant Sci. 2017 Apr 5;8:382. doi: 10.3389/fpls.2017.00382 (PMC5380748; doi:10.3389/fpls.2017.00382)
Supplement: Supplementary file 4 [file Table4.XLSX]

## Sheet: Feuil1
Supplementary Table 4: Details of Verticillium Wilt QTLs clusters detected in different stages of growth in greenhouse and field experiments
Clusters	No of QTLs	Traits QTLs	Growth stage	Env	Position	LOD	Additive	P.V(%)	Nearest Marker	Marker Interval
C1-cluster1	1	qDI-C1-2	Mature	AY2013	47.41	2.02386	-5.0449	4.309	i24224Gh	i00978Gh-i25838Gh
	2	qDInc-C1-2	Mature	AYM2015	44.81	5.9	18.8079	18.5	i38132Gh	i35470Gh-i40498Gh
	3	qDInc-C1-3	Mature	AYM2015	50.61	8.1	22.5755	21.3	i45035Gh	i24994Gh-i33073Gh
C1-cluster2	1	qDI-C1-1	Mature	AY2009	68.71	2.0282	-7.5875	4.4194	i24446Gh	TMB1931-i35065Gh
			15DAI	GrH	71.51	2	-2.1497	4.4518	i37131Gh	TMB1931-i27896Gh
	2	qDInc-C1-5	Mature	AY2009	69.31	3.1	7.45833	5.9	MUSS422	TMB1931-i39578Gh
			Mature	AYM2015	72.21	2.6	5.68819	5.4	i39578Gh	MUSS422-i34716Gh
C2-cluster1	1	qDI-C2-2	Mature	AY2013	44.91	1.83297	4.772	4.1951	i15393Gh	i46528Gh-i43708Gh
	2	qDInc-C2-5	Mature	AY2013	43.21	2	0.765	4.4	i23925Gh	i46528Gh-i43010Gh
	3	qDInc-C2-6	Mature	AY2009	53.91	2.3	5.927	4.6	i04938Gh	i23705Gh-i04910Gh
			Mature	AY 2014	53.91	3.3	7.019	6.4	i04938Gh	i23705Gh-i04910Gh
			Mature	AYM2015	53.91	3	6.63	5.8	i04938Gh	i23705Gh-i04910Gh
			Flowering	AYF 2015	53.91	3.2	7.086	6.2	i04938Gh	i23705Gh-i04910Gh
C3-cluster1	1	qDI-C3-2	Mature	AY2009	27.31	2.78959	10.5003	7.6918	i42939Gh	MUCS407-i15520Gh
	2	qDInc-C3-1	Mature	AYM2015	28.11	1.03583	2.87077	2.39	i42939Gh	i49233Gh-i39617Gh
			Flowering	AYF 2015	28.11	2.94462	7.05501	6.59	i42939Gh	i27582Gh-i15520Gh
C4-cluster1	1	qDI-C4-1	Mature	AYM2015	67.91	2.01518	6.2863	4.5315	i53383Gb	DPL0667-BNL2572
	2	qDInc-C4-2	Mature	AY2013	63.01	1.9	0.55153	4.1	DPL0085	i27757Gh-i53383Gb
C6-cluster1	1	qDI-C6-3	Mature	AYM2015	36.91	1.92625	9.2243	4.7848	i20932Gh	i23385Gh-i17327Gh
	2	qDInc-C6-1	Mature	AY2009	32.41	2.5	-6.40041	5.6	i36502Gh	BNL1064-i17327Gh
			Mature	AY 2014	32.41	2.5	-6.46341	5.5	i36502Gh	BNL1440-i17327Gh
			Mature	AYM2015	32.41	2.5	-6.73577	5.7	i36502Gh	NAU1054a-i17327Gh
			Flowering	AYF 2015	32.41	2.9	-7.38464	6.5	i36502Gh	BNL1440-i17327Gh
C7-cluster1	1	qDI-C7-1	Mature	AYM2015	50.91	2.41215	-8.5194	5.279	i39710Gh	i36228Gh-i28659Gh
	2	qDInc-C7-1	30DAI	GrH	40.91	2.2	1.05	4.8	i36228Gh	i24033Gh-i35166Gh
C10-cluster1	1	qDI-C10-1	15DAI	GrH	7.31	2.18024	2.2958	4.8	i11528Gh	i22579Gh-i32110Gh
	2	qDInc-C10-1	15DAI	GrH	7.3	2.42997	0.63979	5.2	i11528Gh	i22579Gh-i32110Gh
C14-cluster1	1	qDI-C14-1	15DAI	GrH	49.21	1.9544	2.4715	4.27	i44631Gh	i23106Gh-i23628Gh
	2	qDInc-C14-1	15DAI	GrH	50.61	3.14	1.09628	7	i38481Gh	i21572Gh-i35068Gh
C17-cluster1	1	qDI-C17-1	Mature	AY10	0.01	3.17787	7.1562	6.7728	NAU3419b	NAU3419b-i03090Gh
	2	qDInc-C17-1	Mature	AY2009	0.01	1.6	3.76746	3.6	NAU3419b	NAU3419b-i51597Gb
			Mature	AY 2014	0.01	1.5	3.80182	3.5	NAU3419b	NAU3419b-i51597Gb
			Mature	AYM2015	0.01	1.8	4.08922	4.1	NAU3419b	NAU3419b-i51597Gb
			Flowering	AYF 2015	0.01	3.4	7.50818	7.5	NAU3419b	NAU3419b-i51597Gb
	3	qDInc-C17-2	30DAI	GrH	3.91	3.8	0.99877	8.8	i51597Gb	NAU3419b-i03091Gh
			Flowering	AYF 2015	5.91	2.4	5.40489	5.4	i03090Gh	i51597Gb-i03104Gh
			Mature	AY 2014	6.21	1.7	3.90401	3.8	i03090Gh	i51597Gb-i14800Gh
	4	qDInc-C17-3	30DAI	GrH	9.31	3	0.92957	6.8	i14800Gh	i03090Gh-i14804Gh
			Mature	AY2009	9.31	1.6	3.81382	3.6	i14800Gh	i03090Gh-i14804Gh
			Mature	AYM2015	9.31	1.7	4.05254	4	i14800Gh	i03090Gh-i14804Gh
C20-cluster1	1	qDI-C20-1	15DAI	GrH	15.31	1.9	2.4013	4.34	i22997Gh	i12353Gh-i12304Gh
		qDI-C20-2	Mature	AY2013	25.21	1.81128	4.501	6.6877	i12304Gh	i12306Gh-i00501Gh
	2	qDInc-C20-1	Mature	AY2013	30.21	3.6	0.74781	11.3	i00501Gh	i12304Gh-i12249Gh
C21-cluster1	1	qDI-C21-1	Mature	AY2013	28.41	3.91323	-5.7482	8.5406	i06953Gh	i37987Gh-i15953Gh
	2	qDInc-C21-2	Mature	AY2009	26.41	1.9	4.55456	4.3	i06951Gh	i33389Gh-i06953Gh
			Mature	AY 2014	26.41	2.1	4.84609	4.7	i06951Gh	i42676Gh-i06953Gh
			Mature	AYM2015	26.41	1.8	4.55205	4.1	i06951Gh	i33389Gh-i06953Gh
			Flowering	AYF 2015	26.31	1.8	5.80199	4	i06951Gh	i33389Gh-i06953Gh
C21-cluster2	1	qDI-C21-2	Mature	AY2013	37.71	2.36226	-3.9941	5.3366	i24354Gh	i33707Gh-i00449Gh
	2	qDInc-C21-4	Mature	AY2009	37.71	1.9	-5.42569	4.3	i24354Gh	i41998Gh-i07021Gh
			Mature	AY 2014	37.71	2	-5.6428	4.5	i24354Gh	i41998Gh-i07021Gh
			Mature	AYM2015	37.71	2	-5.57346	4.4	i24354Gh	i41998Gh-i07021Gh
C22-cluster1	1	qDI-C22-1	30DAI	GrH	37.01	2.79262	-4.6394	6.5	i12810Gh	i20215Gh-i17838Gh
	2	qDInc-C22-2	15DAI	GrH	38.71	2.6	-1.65532	6.4	i12810Gh	i12810Gh-i17838Gh
			30DAI	GrH	42.61	2.8	-1.16804	5.8	i12810Gh	i12810Gh-i17838Gh
C22-cluster2	1	qDI-C22-2	30DAI	GrH	55.11	3.32465	6.5232	7	i30443Gh	i23482Gh-i12653Gh
	2	qDInc-C22-2	15DAI	GrH	55.11	2.9	1.33925	6.2	i30443Gh	i44365Gh-i12653Gh
C22-cluster3	1	qDI-C22-3	Mature	AY14	59.81	1.86117	8.2858	4.0165	i17784Gh	i12657Gh-i39605Gh
			flowering	AYF15	61.01	1.69631	2.3187	3.7009	i12638Gh	i52667Gb-i39605Gh
			30DAI	GrH	63.21	4.13681	5.8655	8.6	i39605Gh	i52667Gb-i12588Gh
	2	qDInc-C22-3	15DAI	GrH	61.01	1.7	0.88174	3.8	i12638Gh	i20172Gh- i12588Gh
			30DAI	GrH	63.21	2.6	1.0241	5.5	i12638Gh	i20172Gh- i12588Gh
C24-cluster1	1	qDI-C24-1	Mature	AY09	42.41	1.86117	-6.3398	4.2551	i04062Gh	i04363Gh-i32953Gh
			Mature	AY13	39.11	2.16052	-6.0488	4.7336	i04364Gh	i46990Gh-i26254Gh
			flowering	AYF15	44.41	2.24729	-3.0983	4.737	i42436Gh	i04363Gh-i18616Gh
	2	qDInc-C24-2	Mature	AY2013	39.11	2.5	-0.72777	5.5	i04364Gh	i41205Gh-i26254Gh
C25-cluster1	1	qDI-C25-1	15DAI	GrH	81.71	1.79153	2.4941	3.7	i54356Gb	i60363Gb-i33995Gh
	2	qDInc-C25-1	Mature	AY2013	86.71	2	0.9	4.5	i33995Gh	i33995Gh-i00974Gh
